# Supplementary material for: Immuno-stimultory/regulatory gene expression patterns in advanced ovarian cancer
Source: Genes Cancer. 2015 Sep;6(9-10):399–407. doi: 10.18632/genesandcancer.78 (PMC4633167; doi:10.18632/genesandcancer.78)
Supplement: Supplementary file 1 [file ganc-06-399-s001.xlsx]

## Sheet: 78-1
Table S1. List of genes and pathways used in this study.
KEGG	GENE	ONARRAY	NOTE	FAMILY
4060	XCL1	TRUE	Chemokine-Receptor	C subfamily	INCLUDE
4060	XCR1	TRUE	Chemokine-Receptor	C subfamily	INCLUDE
4060	CCL1	TRUE	Chemokine-Receptor	CC Subfamily	INCLUDE
4060	CCL11	TRUE	Chemokine-Receptor	CC Subfamily	INCLUDE
4060	CCL13	TRUE	Chemokine-Receptor	CC Subfamily	INCLUDE
4060	CCL16	TRUE	Chemokine-Receptor	CC Subfamily	INCLUDE
4060	CCL17	TRUE	Chemokine-Receptor	CC Subfamily	INCLUDE
4060	CCL18	TRUE	Chemokine-Receptor	CC Subfamily	INCLUDE
4060	CCL19	TRUE	Chemokine-Receptor	CC Subfamily	INCLUDE
4060	CCL2	TRUE	Chemokine-Receptor	CC Subfamily	INCLUDE
4060	CCL20	TRUE	Chemokine-Receptor	CC Subfamily	INCLUDE
4060	CCL21	TRUE	Chemokine-Receptor	CC Subfamily	INCLUDE
4060	CCL22	TRUE	Chemokine-Receptor	CC Subfamily	INCLUDE
4060	CCL23	TRUE	Chemokine-Receptor	CC Subfamily	INCLUDE
4060	CCL24	TRUE	Chemokine-Receptor	CC Subfamily	INCLUDE
4060	CCL25	TRUE	Chemokine-Receptor	CC Subfamily	INCLUDE
4060	CCL27	TRUE	Chemokine-Receptor	CC Subfamily	INCLUDE
4060	CCL4	TRUE	Chemokine-Receptor	CC Subfamily	INCLUDE
4060	CCL5	TRUE	Chemokine-Receptor	CC Subfamily	INCLUDE
4060	CCL7	TRUE	Chemokine-Receptor	CC Subfamily	INCLUDE
4060	CCL8	TRUE	Chemokine-Receptor	CC Subfamily	INCLUDE
4060	CCR1	TRUE	Chemokine-Receptor	CC Subfamily	INCLUDE
4060	CCR10	TRUE	Chemokine-Receptor	CC Subfamily	INCLUDE
4060	CCR2	TRUE	Chemokine-Receptor	CC Subfamily	INCLUDE
4060	CCR3	TRUE	Chemokine-Receptor	CC Subfamily	INCLUDE
4060	CCR4	TRUE	Chemokine-Receptor	CC Subfamily	INCLUDE
4060	CCR5	TRUE	Chemokine-Receptor	CC Subfamily	INCLUDE
4060	CCR6	TRUE	Chemokine-Receptor	CC Subfamily	INCLUDE
4060	CCR7	TRUE	Chemokine-Receptor	CC Subfamily	INCLUDE
4060	CCR8	TRUE	Chemokine-Receptor	CC Subfamily	INCLUDE
4060	CCR9	TRUE	Chemokine-Receptor	CC Subfamily	INCLUDE
4060	ACKR3	FALSE	Chemokine-Receptor	CXC Subfamily	INCLUDE
4060	CX3CL1	TRUE	Chemokine-Receptor	CXC Subfamily	INCLUDE
4060	CX3CR1	TRUE	Chemokine-Receptor	CXC Subfamily	INCLUDE
4060	CXCL1	TRUE	Chemokine-Receptor	CXC Subfamily	INCLUDE
4060	CXCL10	TRUE	Chemokine-Receptor	CXC Subfamily	INCLUDE
4060	CXCL11	TRUE	Chemokine-Receptor	CXC Subfamily	INCLUDE
4060	CXCL12	TRUE	Chemokine-Receptor	CXC Subfamily	INCLUDE
4060	CXCL13	TRUE	Chemokine-Receptor	CXC Subfamily	INCLUDE
4060	CXCL14	TRUE	Chemokine-Receptor	CXC Subfamily	INCLUDE
4060	CXCL2	TRUE	Chemokine-Receptor	CXC Subfamily	INCLUDE
4060	CXCL3	TRUE	Chemokine-Receptor	CXC Subfamily	INCLUDE
4060	CXCL5	TRUE	Chemokine-Receptor	CXC Subfamily	INCLUDE
4060	CXCL6	TRUE	Chemokine-Receptor	CXC Subfamily	INCLUDE
4060	CXCL9	TRUE	Chemokine-Receptor	CXC Subfamily	INCLUDE
4060	CXCR1	FALSE	Chemokine-Receptor	CXC Subfamily	INCLUDE
4060	CXCR2	FALSE	Chemokine-Receptor	CXC Subfamily	INCLUDE
4060	CXCR3	TRUE	Chemokine-Receptor	CXC Subfamily	INCLUDE
4060	CXCR4	TRUE	Chemokine-Receptor	CXC Subfamily	INCLUDE
4060	CXCR5	TRUE	Chemokine-Receptor	CXC Subfamily	INCLUDE
4060	CXCR6	TRUE	Chemokine-Receptor	CXC Subfamily	INCLUDE
4060	PF4	TRUE	Chemokine-Receptor	CXC Subfamily	INCLUDE
4060	PF4V1	TRUE	Chemokine-Receptor	CXC Subfamily	INCLUDE
4060	PPBP	TRUE	Chemokine-Receptor	CXC Subfamily	INCLUDE
4060	IL12A	TRUE	Chemokine-Receptor	Hematopoietin IL12RB1	INCLUDE
4060	IL12B	TRUE	Chemokine-Receptor	Hematopoietin IL12RB1	INCLUDE
4060	IL12RB1	TRUE	Chemokine-Receptor	Hematopoietin IL12RB1	INCLUDE
4060	IL12RB2	TRUE	Chemokine-Receptor	Hematopoietin IL12RB1	INCLUDE
4060	IL23A	TRUE	Chemokine-Receptor	Hematopoietin IL12RB1	INCLUDE
4060	IL13	TRUE	Chemokine-Receptor	Hematopoietin IL13RA1	INCLUDE
4060	IL13RA1	TRUE	Chemokine-Receptor	Hematopoietin IL13RA1	INCLUDE
4060	IL15	TRUE	Chemokine-Receptor	Hematopoietin IL2RG	INCLUDE
4060	IL15RA	TRUE	Chemokine-Receptor	Hematopoietin IL2RG	INCLUDE
4060	IL21	TRUE	Chemokine-Receptor	Hematopoietin IL2RG	INCLUDE
4060	IL21R	TRUE	Chemokine-Receptor	Hematopoietin IL2RG	INCLUDE
4060	IL2	TRUE	Chemokine-Receptor	Hematopoietin IL2RG	INCLUDE
4060	IL2RA	TRUE	Chemokine-Receptor	Hematopoietin IL2RG	INCLUDE
4060	IL2RB	TRUE	Chemokine-Receptor	Hematopoietin IL2RG	INCLUDE
4060	IL2RG	TRUE	Chemokine-Receptor	Hematopoietin IL2RG	INCLUDE
4060	IL4	TRUE	Chemokine-Receptor	Hematopoietin IL2RG	INCLUDE
4060	IL4R	TRUE	Chemokine-Receptor	Hematopoietin IL2RG	INCLUDE
4060	IL7	TRUE	Chemokine-Receptor	Hematopoietin IL2RG	INCLUDE
4060	IL7R	TRUE	Chemokine-Receptor	Hematopoietin IL2RG	INCLUDE
4060	IL9	TRUE	Chemokine-Receptor	Hematopoietin IL2RG	INCLUDE
4060	IL9R	TRUE	Chemokine-Receptor	Hematopoietin IL2RG	INCLUDE
4060	IL3	TRUE	Chemokine-Receptor	Hematopoietin IL3RB	INCLUDE
4060	IL3RA	TRUE	Chemokine-Receptor	Hematopoietin IL3RB	INCLUDE
4060	IL5	TRUE	Chemokine-Receptor	Hematopoietin IL3RB	INCLUDE
4060	IL5RA	TRUE	Chemokine-Receptor	Hematopoietin IL3RB	INCLUDE
4060	IL11	TRUE	Chemokine-Receptor	Hematopoietin IL6ST	INCLUDE
4060	IL11RA	TRUE	Chemokine-Receptor	Hematopoietin IL6ST	INCLUDE
4060	IL6	TRUE	Chemokine-Receptor	Hematopoietin IL6ST	INCLUDE
4060	IL6R	TRUE	Chemokine-Receptor	Hematopoietin IL6ST	INCLUDE
4060	IL6ST	TRUE	Chemokine-Receptor	Hematopoietin IL6ST	INCLUDE
4060	LEP	TRUE	Chemokine-Receptor	Hematopoietin IL6ST	INCLUDE
4060	LEPR	TRUE	Chemokine-Receptor	Hematopoietin IL6ST	INCLUDE
4060	LIF	TRUE	Chemokine-Receptor	Hematopoietin IL6ST	INCLUDE
4060	LIFR	TRUE	Chemokine-Receptor	Hematopoietin IL6ST	INCLUDE
4060	OSM	TRUE	Chemokine-Receptor	Hematopoietin IL6ST	INCLUDE
4060	OSMR	TRUE	Chemokine-Receptor	Hematopoietin IL6ST	INCLUDE
4060	EPO	TRUE	Chemokine-Receptor	Hematopoietin single chain	INCLUDE
4060	EPOR	TRUE	Chemokine-Receptor	Hematopoietin single chain	INCLUDE
4060	GH1	TRUE	Chemokine-Receptor	Hematopoietin single chain	INCLUDE
4060	GH2	TRUE	Chemokine-Receptor	Hematopoietin single chain	INCLUDE
4060	GHR	TRUE	Chemokine-Receptor	Hematopoietin single chain	INCLUDE
4060	MPL	TRUE	Chemokine-Receptor	Hematopoietin single chain	INCLUDE
4060	PRL	TRUE	Chemokine-Receptor	Hematopoietin single chain	INCLUDE
4060	PRLR	TRUE	Chemokine-Receptor	Hematopoietin single chain	INCLUDE
4060	TPO	TRUE	Chemokine-Receptor	Hematopoietin single chain	INCLUDE
4060	CRLF2	TRUE	Chemokine-Receptor	Hematopoietins IL2RG	INCLUDE
4060	CSF2	TRUE	Chemokine-Receptor	Hematopoietins IL3RB	INCLUDE
4060	CSF2RA	TRUE	Chemokine-Receptor	Hematopoietins IL3RB	INCLUDE
4060	CSF2RB	TRUE	Chemokine-Receptor	Hematopoietins IL3RB	INCLUDE
4060	CLCF1	TRUE	Chemokine-Receptor	Hematopoietins IL6ST	INCLUDE
4060	CNTF	TRUE	Chemokine-Receptor	Hematopoietins IL6ST	INCLUDE
4060	CNTFR	TRUE	Chemokine-Receptor	Hematopoietins IL6ST	INCLUDE
4060	CSF3	TRUE	Chemokine-Receptor	Hematopoietins IL6ST	INCLUDE
4060	CSF3R	TRUE	Chemokine-Receptor	Hematopoietins IL6ST	INCLUDE
4060	CTF1	TRUE	Chemokine-Receptor	Hematopoietins IL6ST	INCLUDE
4060	IL18	TRUE	Chemokine-Receptor	IL1 family	INCLUDE
4060	IL18R1	TRUE	Chemokine-Receptor	IL1 family	INCLUDE
4060	IL18RAP	TRUE	Chemokine-Receptor	IL1 family	INCLUDE
4060	IL1A	TRUE	Chemokine-Receptor	IL1 family	INCLUDE
4060	IL1B	TRUE	Chemokine-Receptor	IL1 family	INCLUDE
4060	IL1R1	TRUE	Chemokine-Receptor	IL1 family	INCLUDE
4060	IL1R2	TRUE	Chemokine-Receptor	IL1 family	INCLUDE
4060	IL1RAP	TRUE	Chemokine-Receptor	IL1 family	INCLUDE
4060	IL10	TRUE	Chemokine-Receptor	IL10 family	INCLUDE
4060	IL10RA	TRUE	Chemokine-Receptor	IL10 family	INCLUDE
4060	IL10RB	TRUE	Chemokine-Receptor	IL10 family	INCLUDE
4060	IL19	TRUE	Chemokine-Receptor	IL10 family	INCLUDE
4060	IL20RA	TRUE	Chemokine-Receptor	IL10 family	INCLUDE
4060	IL22	TRUE	Chemokine-Receptor	IL10 family	INCLUDE
4060	IL22RA1	TRUE	Chemokine-Receptor	IL10 family	INCLUDE
4060	IL24	TRUE	Chemokine-Receptor	IL10 family	INCLUDE
4060	IL26	TRUE	Chemokine-Receptor	IL10 family	INCLUDE
4060	IL17A	TRUE	Chemokine-Receptor	IL17 family	INCLUDE
4060	IL17B	TRUE	Chemokine-Receptor	IL17 family	INCLUDE
4060	IL17RA	TRUE	Chemokine-Receptor	IL17 family	INCLUDE
4060	IL17RB	TRUE	Chemokine-Receptor	IL17 family	INCLUDE
4060	IL25	TRUE	Chemokine-Receptor	IL17 family	INCLUDE
4060	IFNA1	TRUE	Chemokine-Receptor	Interferon family	INCLUDE
4060	IFNA10	TRUE	Chemokine-Receptor	Interferon family	INCLUDE
4060	IFNA14	TRUE	Chemokine-Receptor	Interferon family	INCLUDE
4060	IFNA16	TRUE	Chemokine-Receptor	Interferon family	INCLUDE
4060	IFNA17	TRUE	Chemokine-Receptor	Interferon family	INCLUDE
4060	IFNA2	TRUE	Chemokine-Receptor	Interferon family	INCLUDE
4060	IFNA21	TRUE	Chemokine-Receptor	Interferon family	INCLUDE
4060	IFNA4	TRUE	Chemokine-Receptor	Interferon family	INCLUDE
4060	IFNA5	TRUE	Chemokine-Receptor	Interferon family	INCLUDE
4060	IFNA6	TRUE	Chemokine-Receptor	Interferon family	INCLUDE
4060	IFNA7	TRUE	Chemokine-Receptor	Interferon family	INCLUDE
4060	IFNA8	TRUE	Chemokine-Receptor	Interferon family	INCLUDE
4060	IFNAR1	TRUE	Chemokine-Receptor	Interferon family	INCLUDE
4060	IFNAR2	TRUE	Chemokine-Receptor	Interferon family	INCLUDE
4060	IFNB1	TRUE	Chemokine-Receptor	Interferon family	INCLUDE
4060	IFNG	TRUE	Chemokine-Receptor	Interferon family	INCLUDE
4060	IFNGR1	TRUE	Chemokine-Receptor	Interferon family	INCLUDE
4060	IFNGR2	TRUE	Chemokine-Receptor	Interferon family	INCLUDE
4060	IFNW1	TRUE	Chemokine-Receptor	Interferon family	INCLUDE
4060	CSF1	TRUE	Chemokine-Receptor	PDGF Family	INCLUDE
4060	CSF1R	TRUE	Chemokine-Receptor	PDGF Family	INCLUDE
4060	EGF	TRUE	Chemokine-Receptor	PDGF Family	INCLUDE
4060	EGFR	TRUE	Chemokine-Receptor	PDGF Family	INCLUDE
4060	FLT1	TRUE	Chemokine-Receptor	PDGF Family	INCLUDE
4060	FLT3	TRUE	Chemokine-Receptor	PDGF Family	INCLUDE
4060	FLT3LG	TRUE	Chemokine-Receptor	PDGF Family	INCLUDE
4060	FLT4	TRUE	Chemokine-Receptor	PDGF Family	INCLUDE
4060	HGF	TRUE	Chemokine-Receptor	PDGF Family	INCLUDE
4060	KDR	TRUE	Chemokine-Receptor	PDGF Family	INCLUDE
4060	KIT	TRUE	Chemokine-Receptor	PDGF Family	INCLUDE
4060	KITLG	TRUE	Chemokine-Receptor	PDGF Family	INCLUDE
4060	MET	TRUE	Chemokine-Receptor	PDGF Family	INCLUDE
4060	PDGFA	TRUE	Chemokine-Receptor	PDGF Family	INCLUDE
4060	PDGFB	TRUE	Chemokine-Receptor	PDGF Family	INCLUDE
4060	PDGFC	TRUE	Chemokine-Receptor	PDGF Family	INCLUDE
4060	PDGFRA	TRUE	Chemokine-Receptor	PDGF Family	INCLUDE
4060	PDGFRB	TRUE	Chemokine-Receptor	PDGF Family	INCLUDE
4060	PLEKHO2	TRUE	Chemokine-Receptor	PDGF Family	INCLUDE
4060	VEGFA	TRUE	Chemokine-Receptor	PDGF Family	INCLUDE
4060	VEGFB	TRUE	Chemokine-Receptor	PDGF Family	INCLUDE
4060	VEGFC	TRUE	Chemokine-Receptor	PDGF Family	INCLUDE
4060	ACVR1	TRUE	Chemokine-Receptor	TGFB Family	INCLUDE
4060	ACVR1B	TRUE	Chemokine-Receptor	TGFB Family	INCLUDE
4060	ACVR2A	TRUE	Chemokine-Receptor	TGFB Family	INCLUDE
4060	ACVR2B	TRUE	Chemokine-Receptor	TGFB Family	INCLUDE
4060	AMHR2	TRUE	Chemokine-Receptor	TGFB Family	INCLUDE
4060	BMP2	TRUE	Chemokine-Receptor	TGFB Family	INCLUDE
4060	BMP7	TRUE	Chemokine-Receptor	TGFB Family	INCLUDE
4060	BMPR1A	TRUE	Chemokine-Receptor	TGFB Family	INCLUDE
4060	BMPR1B	TRUE	Chemokine-Receptor	TGFB Family	INCLUDE
4060	BMPR2	TRUE	Chemokine-Receptor	TGFB Family	INCLUDE
4060	GDF5	TRUE	Chemokine-Receptor	TGFB Family	INCLUDE
4060	INHBA	TRUE	Chemokine-Receptor	TGFB Family	INCLUDE
4060	INHBB	TRUE	Chemokine-Receptor	TGFB Family	INCLUDE
4060	INHBC	TRUE	Chemokine-Receptor	TGFB Family	INCLUDE
4060	INHBE	TRUE	Chemokine-Receptor	TGFB Family	INCLUDE
4060	TGFB1	TRUE	Chemokine-Receptor	TGFB Family	INCLUDE
4060	TGFB2	TRUE	Chemokine-Receptor	TGFB Family	INCLUDE
4060	TGFB3	TRUE	Chemokine-Receptor	TGFB Family	INCLUDE
4060	TGFBR1	TRUE	Chemokine-Receptor	TGFB Family	INCLUDE
4060	TGFBR2	TRUE	Chemokine-Receptor	TGFB Family	INCLUDE
4060	CD27	TRUE	Chemokine-Receptor	TNF Family	INCLUDE
4060	CD40	TRUE	Chemokine-Receptor	TNF Family	INCLUDE
4060	CD40LG	TRUE	Chemokine-Receptor	TNF Family	INCLUDE
4060	CD70	TRUE	Chemokine-Receptor	TNF Family	INCLUDE
4060	EDA	TRUE	Chemokine-Receptor	TNF Family	INCLUDE
4060	EDA2R	TRUE	Chemokine-Receptor	TNF Family	INCLUDE
4060	EDAR	TRUE	Chemokine-Receptor	TNF Family	INCLUDE
4060	FAS	TRUE	Chemokine-Receptor	TNF Family	INCLUDE
4060	FASLG	TRUE	Chemokine-Receptor	TNF Family	INCLUDE
4060	LTA	TRUE	Chemokine-Receptor	TNF Family	INCLUDE
4060	LTB	TRUE	Chemokine-Receptor	TNF Family	INCLUDE
4060	LTBR	TRUE	Chemokine-Receptor	TNF Family	INCLUDE
4060	NGFR	TRUE	Chemokine-Receptor	TNF Family	INCLUDE
4060	TNF	TRUE	Chemokine-Receptor	TNF Family	INCLUDE
4060	TNFRSF10B	TRUE	Chemokine-Receptor	TNF Family	INCLUDE
4060	TNFRSF10C	TRUE	Chemokine-Receptor	TNF Family	INCLUDE
4060	TNFRSF10D	TRUE	Chemokine-Receptor	TNF Family	INCLUDE
4060	TNFRSF11A	TRUE	Chemokine-Receptor	TNF Family	INCLUDE
4060	TNFRSF11B	TRUE	Chemokine-Receptor	TNF Family	INCLUDE
4060	TNFRSF12A	TRUE	Chemokine-Receptor	TNF Family	INCLUDE
4060	TNFRSF13B	TRUE	Chemokine-Receptor	TNF Family	INCLUDE
4060	TNFRSF14	TRUE	Chemokine-Receptor	TNF Family	INCLUDE
4060	TNFRSF17	TRUE	Chemokine-Receptor	TNF Family	INCLUDE
4060	TNFRSF1A	TRUE	Chemokine-Receptor	TNF Family	INCLUDE
4060	TNFRSF1B	TRUE	Chemokine-Receptor	TNF Family	INCLUDE
4060	TNFRSF21	TRUE	Chemokine-Receptor	TNF Family	INCLUDE
4060	TNFRSF25	TRUE	Chemokine-Receptor	TNF Family	INCLUDE
4060	TNFRSF4	TRUE	Chemokine-Receptor	TNF Family	INCLUDE
4060	TNFRSF8	TRUE	Chemokine-Receptor	TNF Family	INCLUDE
4060	TNFRSF9	TRUE	Chemokine-Receptor	TNF Family	INCLUDE
4060	TNFSF10	TRUE	Chemokine-Receptor	TNF Family	INCLUDE
4060	TNFSF11	TRUE	Chemokine-Receptor	TNF Family	INCLUDE
4060	TNFSF13	TRUE	Chemokine-Receptor	TNF Family	INCLUDE
4060	TNFSF14	TRUE	Chemokine-Receptor	TNF Family	INCLUDE
4060	TNFSF15	TRUE	Chemokine-Receptor	TNF Family	INCLUDE
4060	TNFSF18	TRUE	Chemokine-Receptor	TNF Family	INCLUDE
4060	TNFSF4	TRUE	Chemokine-Receptor	TNF Family	INCLUDE
4060	TNFSF8	TRUE	Chemokine-Receptor	TNF Family	INCLUDE
4060	TNFSF9	TRUE	Chemokine-Receptor	TNF Family	INCLUDE
4060	IL8	TRUE	Chemokine-Receptor	No Annotation	INCLUDE
4062	ADCY1	TRUE	Chemokine Signaling	Chemokine Signaling	EXCLUDE
4062	ADCY2	TRUE	Chemokine Signaling	Chemokine Signaling	EXCLUDE
4062	ADCY3	TRUE	Chemokine Signaling	Chemokine Signaling	EXCLUDE
4062	ADCY6	TRUE	Chemokine Signaling	Chemokine Signaling	EXCLUDE
4062	ADCY7	TRUE	Chemokine Signaling	Chemokine Signaling	EXCLUDE
4062	ADCY8	TRUE	Chemokine Signaling	Chemokine Signaling	EXCLUDE
4062	ADCY9	TRUE	Chemokine Signaling	Chemokine Signaling	EXCLUDE
4062	ADRBK1	TRUE	Chemokine Signaling	Chemokine Signaling	EXCLUDE
4062	ADRBK2	TRUE	Chemokine Signaling	Chemokine Signaling	EXCLUDE
4062	AKT1	TRUE	Chemokine Signaling	Chemokine Signaling	EXCLUDE
4062	AKT2	TRUE	Chemokine Signaling	Chemokine Signaling	EXCLUDE
4062	AKT3	TRUE	Chemokine Signaling	Chemokine Signaling	EXCLUDE
4062	ARRB1	TRUE	Chemokine Signaling	Chemokine Signaling	EXCLUDE
4062	ARRB2	TRUE	Chemokine Signaling	Chemokine Signaling	EXCLUDE
4062	BRAF	TRUE	Chemokine Signaling	Chemokine Signaling	EXCLUDE
4062	CDC42	TRUE	Chemokine Signaling	Chemokine Signaling	EXCLUDE
4062	CHUK	TRUE	Chemokine Signaling	Chemokine Signaling	EXCLUDE
4062	CRK	TRUE	Chemokine Signaling	Chemokine Signaling	EXCLUDE
4062	CRKL	TRUE	Chemokine Signaling	Chemokine Signaling	EXCLUDE
4062	CSK	TRUE	Chemokine Signaling	Chemokine Signaling	EXCLUDE
4062	DOCK2	TRUE	Chemokine Signaling	Chemokine Signaling	EXCLUDE
4062	ELMO1	TRUE	Chemokine Signaling	Chemokine Signaling	EXCLUDE
4062	FGR	TRUE	Chemokine Signaling	Chemokine Signaling	EXCLUDE
4062	FOXO3	TRUE	Chemokine Signaling	Chemokine Signaling	EXCLUDE
4062	GNAI1	TRUE	Chemokine Signaling	Chemokine Signaling	EXCLUDE
4062	GNAI2	TRUE	Chemokine Signaling	Chemokine Signaling	EXCLUDE
4062	GNAI3	TRUE	Chemokine Signaling	Chemokine Signaling	EXCLUDE
4062	GNB1	TRUE	Chemokine Signaling	Chemokine Signaling	EXCLUDE
4062	GNB2	TRUE	Chemokine Signaling	Chemokine Signaling	EXCLUDE
4062	GNB3	TRUE	Chemokine Signaling	Chemokine Signaling	EXCLUDE
4062	GNB5	TRUE	Chemokine Signaling	Chemokine Signaling	EXCLUDE
4062	GNG11	TRUE	Chemokine Signaling	Chemokine Signaling	EXCLUDE
4062	GNG12	TRUE	Chemokine Signaling	Chemokine Signaling	EXCLUDE
4062	GNG13	TRUE	Chemokine Signaling	Chemokine Signaling	EXCLUDE
4062	GNG3	TRUE	Chemokine Signaling	Chemokine Signaling	EXCLUDE
4062	GNG4	TRUE	Chemokine Signaling	Chemokine Signaling	EXCLUDE
4062	GNG5	TRUE	Chemokine Signaling	Chemokine Signaling	EXCLUDE
4062	GNG7	TRUE	Chemokine Signaling	Chemokine Signaling	EXCLUDE
4062	GNGT1	TRUE	Chemokine Signaling	Chemokine Signaling	EXCLUDE
4062	GRB2	TRUE	Chemokine Signaling	Chemokine Signaling	EXCLUDE
4062	GRK1	TRUE	Chemokine Signaling	Chemokine Signaling	EXCLUDE
4062	GRK4	TRUE	Chemokine Signaling	Chemokine Signaling	EXCLUDE
4062	GRK5	TRUE	Chemokine Signaling	Chemokine Signaling	EXCLUDE
4062	GRK6	TRUE	Chemokine Signaling	Chemokine Signaling	EXCLUDE
4062	GSK3A	TRUE	Chemokine Signaling	Chemokine Signaling	EXCLUDE
4062	GSK3B	TRUE	Chemokine Signaling	Chemokine Signaling	EXCLUDE
4062	HCK	TRUE	Chemokine Signaling	Chemokine Signaling	EXCLUDE
4062	HRAS	TRUE	Chemokine Signaling	Chemokine Signaling	EXCLUDE
4062	IKBKB	TRUE	Chemokine Signaling	Chemokine Signaling	EXCLUDE
4062	IKBKG	TRUE	Chemokine Signaling	Chemokine Signaling	EXCLUDE
4062	ITK	TRUE	Chemokine Signaling	Chemokine Signaling	EXCLUDE
4062	JAK2	TRUE	Chemokine Signaling	Chemokine Signaling	EXCLUDE
4062	JAK3	TRUE	Chemokine Signaling	Chemokine Signaling	EXCLUDE
4062	KRAS	TRUE	Chemokine Signaling	Chemokine Signaling	EXCLUDE
4062	LYN	TRUE	Chemokine Signaling	Chemokine Signaling	EXCLUDE
4062	MAP2K1	TRUE	Chemokine Signaling	Chemokine Signaling	EXCLUDE
4062	MAPK1	TRUE	Chemokine Signaling	Chemokine Signaling	EXCLUDE
4062	MAPK3	TRUE	Chemokine Signaling	Chemokine Signaling	EXCLUDE
4062	NFKB1	TRUE	Chemokine Signaling	Chemokine Signaling	EXCLUDE
4062	NFKBIA	TRUE	Chemokine Signaling	Chemokine Signaling	EXCLUDE
4062	NFKBIB	TRUE	Chemokine Signaling	Chemokine Signaling	EXCLUDE
4062	NRAS	TRUE	Chemokine Signaling	Chemokine Signaling	EXCLUDE
4062	PAK1	TRUE	Chemokine Signaling	Chemokine Signaling	EXCLUDE
4062	PARD3	TRUE	Chemokine Signaling	Chemokine Signaling	EXCLUDE
4062	PIK3CA	TRUE	Chemokine Signaling	Chemokine Signaling	EXCLUDE
4062	PIK3CB	TRUE	Chemokine Signaling	Chemokine Signaling	EXCLUDE
4062	PIK3CD	TRUE	Chemokine Signaling	Chemokine Signaling	EXCLUDE
4062	PIK3CG	TRUE	Chemokine Signaling	Chemokine Signaling	EXCLUDE
4062	PIK3R1	TRUE	Chemokine Signaling	Chemokine Signaling	EXCLUDE
4062	PIK3R2	TRUE	Chemokine Signaling	Chemokine Signaling	EXCLUDE
4062	PIK3R3	TRUE	Chemokine Signaling	Chemokine Signaling	EXCLUDE
4062	PIK3R5	TRUE	Chemokine Signaling	Chemokine Signaling	EXCLUDE
4062	PLCB1	TRUE	Chemokine Signaling	Chemokine Signaling	EXCLUDE
4062	PLCB2	TRUE	Chemokine Signaling	Chemokine Signaling	EXCLUDE
4062	PLCB3	TRUE	Chemokine Signaling	Chemokine Signaling	EXCLUDE
4062	PLCB4	TRUE	Chemokine Signaling	Chemokine Signaling	EXCLUDE
4062	PRKACA	TRUE	Chemokine Signaling	Chemokine Signaling	EXCLUDE
4062	PRKACB	TRUE	Chemokine Signaling	Chemokine Signaling	EXCLUDE
4062	PRKACG	TRUE	Chemokine Signaling	Chemokine Signaling	EXCLUDE
4062	PRKCB	TRUE	Chemokine Signaling	Chemokine Signaling	EXCLUDE
4062	PRKCD	TRUE	Chemokine Signaling	Chemokine Signaling	EXCLUDE
4062	PRKCZ	TRUE	Chemokine Signaling	Chemokine Signaling	EXCLUDE
4062	PRKX	TRUE	Chemokine Signaling	Chemokine Signaling	EXCLUDE
4062	PTK2	TRUE	Chemokine Signaling	Chemokine Signaling	EXCLUDE
4062	PTK2B	TRUE	Chemokine Signaling	Chemokine Signaling	EXCLUDE
4062	PXN	TRUE	Chemokine Signaling	Chemokine Signaling	EXCLUDE
4062	RAC1	TRUE	Chemokine Signaling	Chemokine Signaling	EXCLUDE
4062	RAC2	TRUE	Chemokine Signaling	Chemokine Signaling	EXCLUDE
4062	RAF1	TRUE	Chemokine Signaling	Chemokine Signaling	EXCLUDE
4062	RAP1A	TRUE	Chemokine Signaling	Chemokine Signaling	EXCLUDE
4062	RAP1B	FALSE	Chemokine Signaling	Chemokine Signaling	EXCLUDE
4062	RASGRP2	TRUE	Chemokine Signaling	Chemokine Signaling	EXCLUDE
4062	RELA	TRUE	Chemokine Signaling	Chemokine Signaling	EXCLUDE
4062	RHOA	TRUE	Chemokine Signaling	Chemokine Signaling	EXCLUDE
4062	ROCK1	TRUE	Chemokine Signaling	Chemokine Signaling	EXCLUDE
4062	ROCK2	TRUE	Chemokine Signaling	Chemokine Signaling	EXCLUDE
4062	SHC1	TRUE	Chemokine Signaling	Chemokine Signaling	EXCLUDE
4062	SHC2	TRUE	Chemokine Signaling	Chemokine Signaling	EXCLUDE
4062	SHC3	TRUE	Chemokine Signaling	Chemokine Signaling	EXCLUDE
4062	SOS1	TRUE	Chemokine Signaling	Chemokine Signaling	EXCLUDE
4062	SOS2	TRUE	Chemokine Signaling	Chemokine Signaling	EXCLUDE
4062	STAT1	TRUE	Chemokine Signaling	Chemokine Signaling	EXCLUDE
4062	STAT2	TRUE	Chemokine Signaling	Chemokine Signaling	EXCLUDE
4062	STAT3	TRUE	Chemokine Signaling	Chemokine Signaling	EXCLUDE
4062	STAT5B	TRUE	Chemokine Signaling	Chemokine Signaling	EXCLUDE
4062	TIAM1	TRUE	Chemokine Signaling	Chemokine Signaling	EXCLUDE
4062	TIAM2	TRUE	Chemokine Signaling	Chemokine Signaling	EXCLUDE
4062	VAV1	TRUE	Chemokine Signaling	Chemokine Signaling	EXCLUDE
4062	VAV2	TRUE	Chemokine Signaling	Chemokine Signaling	EXCLUDE
4062	VAV3	TRUE	Chemokine Signaling	Chemokine Signaling	EXCLUDE
4062	WAS	TRUE	Chemokine Signaling	Chemokine Signaling	EXCLUDE
4062	WASL	TRUE	Chemokine Signaling	Chemokine Signaling	EXCLUDE
4612	B2M	TRUE	Antigen Presentation and Processing	Antigen Presentation and Processing	INCLUDE
4612	CALR	TRUE	Antigen Presentation and Processing	Antigen Presentation and Processing	INCLUDE
4612	CANX	TRUE	Antigen Presentation and Processing	Antigen Presentation and Processing	INCLUDE
4612	CD4	TRUE	Antigen Presentation and Processing	Antigen Presentation and Processing	INCLUDE
4612	CD74	TRUE	Antigen Presentation and Processing	Antigen Presentation and Processing	INCLUDE
4612	CD8A	TRUE	Antigen Presentation and Processing	Antigen Presentation and Processing	INCLUDE
4612	CIITA	TRUE	Antigen Presentation and Processing	Antigen Presentation and Processing	INCLUDE
4612	CREB1	TRUE	Antigen Presentation and Processing	Antigen Presentation and Processing	INCLUDE
4612	CTSB	TRUE	Antigen Presentation and Processing	Antigen Presentation and Processing	INCLUDE
4612	CTSL	FALSE	Antigen Presentation and Processing	Antigen Presentation and Processing	INCLUDE
4612	CTSS	TRUE	Antigen Presentation and Processing	Antigen Presentation and Processing	INCLUDE
4612	HLA-A	TRUE	Antigen Presentation and Processing	Antigen Presentation and Processing	INCLUDE
4612	HLA-B	TRUE	Antigen Presentation and Processing	Antigen Presentation and Processing	INCLUDE
4612	HLA-C	TRUE	Antigen Presentation and Processing	Antigen Presentation and Processing	INCLUDE
4612	HLA-DMA	TRUE	Antigen Presentation and Processing	Antigen Presentation and Processing	INCLUDE
4612	HLA-DMB	TRUE	Antigen Presentation and Processing	Antigen Presentation and Processing	INCLUDE
4612	HLA-DOA	TRUE	Antigen Presentation and Processing	Antigen Presentation and Processing	INCLUDE
4612	HLA-DOB	TRUE	Antigen Presentation and Processing	Antigen Presentation and Processing	INCLUDE
4612	HLA-DPA1	TRUE	Antigen Presentation and Processing	Antigen Presentation and Processing	INCLUDE
4612	HLA-DPB1	TRUE	Antigen Presentation and Processing	Antigen Presentation and Processing	INCLUDE
4612	HLA-DQA1	TRUE	Antigen Presentation and Processing	Antigen Presentation and Processing	INCLUDE
4612	HLA-DQB1	TRUE	Antigen Presentation and Processing	Antigen Presentation and Processing	INCLUDE
4612	HLA-DRA	TRUE	Antigen Presentation and Processing	Antigen Presentation and Processing	INCLUDE
4612	HLA-DRB4	TRUE	Antigen Presentation and Processing	Antigen Presentation and Processing	INCLUDE
4612	HLA-E	TRUE	Antigen Presentation and Processing	Antigen Presentation and Processing	INCLUDE
4612	HLA-F	TRUE	Antigen Presentation and Processing	Antigen Presentation and Processing	INCLUDE
4612	HLA-G	TRUE	Antigen Presentation and Processing	Antigen Presentation and Processing	INCLUDE
4612	HSP90AA1	TRUE	Antigen Presentation and Processing	Antigen Presentation and Processing	INCLUDE
4612	HSP90AB1	TRUE	Antigen Presentation and Processing	Antigen Presentation and Processing	INCLUDE
4612	HSPA1L	TRUE	Antigen Presentation and Processing	Antigen Presentation and Processing	INCLUDE
4612	HSPA2	TRUE	Antigen Presentation and Processing	Antigen Presentation and Processing	INCLUDE
4612	HSPA4	TRUE	Antigen Presentation and Processing	Antigen Presentation and Processing	INCLUDE
4612	HSPA5	TRUE	Antigen Presentation and Processing	Antigen Presentation and Processing	INCLUDE
4612	HSPA6	TRUE	Antigen Presentation and Processing	Antigen Presentation and Processing	INCLUDE
4612	KIR2DL2	TRUE	Antigen Presentation and Processing	Antigen Presentation and Processing	INCLUDE
4612	KIR2DL3	TRUE	Antigen Presentation and Processing	Antigen Presentation and Processing	INCLUDE
4612	KIR2DL4	TRUE	Antigen Presentation and Processing	Antigen Presentation and Processing	INCLUDE
4612	KIR2DS1	TRUE	Antigen Presentation and Processing	Antigen Presentation and Processing	INCLUDE
4612	KIR2DS3	TRUE	Antigen Presentation and Processing	Antigen Presentation and Processing	INCLUDE
4612	KIR2DS5	TRUE	Antigen Presentation and Processing	Antigen Presentation and Processing	INCLUDE
4612	KIR3DL1	TRUE	Antigen Presentation and Processing	Antigen Presentation and Processing	INCLUDE
4612	KIR3DL3	TRUE	Antigen Presentation and Processing	Antigen Presentation and Processing	INCLUDE
4612	KLRC3	TRUE	Antigen Presentation and Processing	Antigen Presentation and Processing	INCLUDE
4612	KLRC4	TRUE	Antigen Presentation and Processing	Antigen Presentation and Processing	INCLUDE
4612	KLRD1	TRUE	Antigen Presentation and Processing	Antigen Presentation and Processing	INCLUDE
4612	LGMN	TRUE	Antigen Presentation and Processing	Antigen Presentation and Processing	INCLUDE
4612	NFYA	TRUE	Antigen Presentation and Processing	Antigen Presentation and Processing	INCLUDE
4612	NFYB	TRUE	Antigen Presentation and Processing	Antigen Presentation and Processing	INCLUDE
4612	NFYC	TRUE	Antigen Presentation and Processing	Antigen Presentation and Processing	INCLUDE
4612	PDIA3	TRUE	Antigen Presentation and Processing	Antigen Presentation and Processing	INCLUDE
4612	PSME1	TRUE	Antigen Presentation and Processing	Antigen Presentation and Processing	INCLUDE
4612	PSME2	TRUE	Antigen Presentation and Processing	Antigen Presentation and Processing	INCLUDE
4612	PSME3	TRUE	Antigen Presentation and Processing	Antigen Presentation and Processing	INCLUDE
4612	RFX5	TRUE	Antigen Presentation and Processing	Antigen Presentation and Processing	INCLUDE
4612	RFXANK	TRUE	Antigen Presentation and Processing	Antigen Presentation and Processing	INCLUDE
4612	RFXAP	TRUE	Antigen Presentation and Processing	Antigen Presentation and Processing	INCLUDE
4612	TAP1	TRUE	Antigen Presentation and Processing	Antigen Presentation and Processing	INCLUDE
4612	TAP2	TRUE	Antigen Presentation and Processing	Antigen Presentation and Processing	INCLUDE
4612	TAPBP	TRUE	Antigen Presentation and Processing	Antigen Presentation and Processing	INCLUDE
4620	CASP8	TRUE	Toll-like receptor signaling	Toll-like receptor signaling	EXCLUDE
4620	CD14	TRUE	Toll-like receptor signaling	Toll-like receptor signaling	INCLUDE
4620	CD80	TRUE	Toll-like receptor signaling	Toll-like receptor signaling	INCLUDE
4620	CD86	TRUE	Toll-like receptor signaling	Toll-like receptor signaling	INCLUDE
4620	CTSK	TRUE	Toll-like receptor signaling	Toll-like receptor signaling	INCLUDE
4620	FADD	TRUE	Toll-like receptor signaling	Toll-like receptor signaling	EXCLUDE
4620	IKBKE	TRUE	Toll-like receptor signaling	Toll-like receptor signaling	EXCLUDE
4620	IRAK1	TRUE	Toll-like receptor signaling	Toll-like receptor signaling	EXCLUDE
4620	IRAK4	TRUE	Toll-like receptor signaling	Toll-like receptor signaling	EXCLUDE
4620	IRF3	TRUE	Toll-like receptor signaling	Toll-like receptor signaling	EXCLUDE
4620	IRF5	TRUE	Toll-like receptor signaling	Toll-like receptor signaling	EXCLUDE
4620	IRF7	TRUE	Toll-like receptor signaling	Toll-like receptor signaling	EXCLUDE
4620	LBP	TRUE	Toll-like receptor signaling	Toll-like receptor signaling	INCLUDE
4620	LY96	TRUE	Toll-like receptor signaling	Toll-like receptor signaling	INCLUDE
4620	MAP2K4	TRUE	Toll-like receptor signaling	Toll-like receptor signaling	EXCLUDE
4620	MAP2K6	TRUE	Toll-like receptor signaling	Toll-like receptor signaling	EXCLUDE
4620	MAPK10	TRUE	Toll-like receptor signaling	Toll-like receptor signaling	EXCLUDE
4620	MAPK8	TRUE	Toll-like receptor signaling	Toll-like receptor signaling	EXCLUDE
4620	MYD88	TRUE	Toll-like receptor signaling	Toll-like receptor signaling	INCLUDE
4620	RIPK1	TRUE	Toll-like receptor signaling	Toll-like receptor signaling	EXCLUDE
4620	SPP1	TRUE	Toll-like receptor signaling	Toll-like receptor signaling	EXCLUDE
4620	TAB1	FALSE	Toll-like receptor signaling	Toll-like receptor signaling	EXCLUDE
4620	TAB2	FALSE	Toll-like receptor signaling	Toll-like receptor signaling	EXCLUDE
4620	TBK1	TRUE	Toll-like receptor signaling	Toll-like receptor signaling	EXCLUDE
4620	TICAM1	TRUE	Toll-like receptor signaling	Toll-like receptor signaling	INCLUDE
4620	TLR1	TRUE	Toll-like receptor signaling	Toll-like receptor signaling	INCLUDE
4620	TLR2	TRUE	Toll-like receptor signaling	Toll-like receptor signaling	INCLUDE
4620	TLR3	TRUE	Toll-like receptor signaling	Toll-like receptor signaling	INCLUDE
4620	TLR4	TRUE	Toll-like receptor signaling	Toll-like receptor signaling	INCLUDE
4620	TLR5	TRUE	Toll-like receptor signaling	Toll-like receptor signaling	INCLUDE
4620	TLR6	TRUE	Toll-like receptor signaling	Toll-like receptor signaling	INCLUDE
4620	TLR7	TRUE	Toll-like receptor signaling	Toll-like receptor signaling	INCLUDE
4620	TLR8	TRUE	Toll-like receptor signaling	Toll-like receptor signaling	INCLUDE
4620	TOLLIP	TRUE	Toll-like receptor signaling	Toll-like receptor signaling	INCLUDE
4620	TRAF3	TRUE	Toll-like receptor signaling	Toll-like receptor signaling	EXCLUDE
4620	TRAF6	TRUE	Toll-like receptor signaling	Toll-like receptor signaling	EXCLUDE
4660	BCL10	TRUE	T Cell receptor signaling	T Cell receptor signaling	EXCLUDE
4660	CBL	TRUE	T Cell receptor signaling	T Cell receptor signaling	INCLUDE
4660	CBLB	TRUE	T Cell receptor signaling	T Cell receptor signaling	INCLUDE
4660	CBLC	TRUE	T Cell receptor signaling	T Cell receptor signaling	INCLUDE
4660	CD247	TRUE	T Cell receptor signaling	T Cell receptor signaling	INCLUDE
4660	CD28	TRUE	T Cell receptor signaling	T Cell receptor signaling	INCLUDE
4660	CD3D	TRUE	T Cell receptor signaling	T Cell receptor signaling	INCLUDE
4660	CD3E	TRUE	T Cell receptor signaling	T Cell receptor signaling	INCLUDE
4660	CD3G	TRUE	T Cell receptor signaling	T Cell receptor signaling	INCLUDE
4660	CDK4	TRUE	T Cell receptor signaling	T Cell receptor signaling	EXCLUDE
4660	CHP1	FALSE	T Cell receptor signaling	T Cell receptor signaling	EXCLUDE
4660	CHP2	TRUE	T Cell receptor signaling	T Cell receptor signaling	EXCLUDE
4660	CTLA4	TRUE	T Cell receptor signaling	T Cell receptor signaling	INCLUDE
4660	DLG1	TRUE	T Cell receptor signaling	T Cell receptor signaling	EXCLUDE
4660	FOS	TRUE	T Cell receptor signaling	T Cell receptor signaling	EXCLUDE
4660	FYN	TRUE	T Cell receptor signaling	T Cell receptor signaling	INCLUDE
4660	GRAP2	TRUE	T Cell receptor signaling	T Cell receptor signaling	EXCUDE
4660	ICOS	TRUE	T Cell receptor signaling	T Cell receptor signaling	INCLUDE
4660	JUN	TRUE	T Cell receptor signaling	T Cell receptor signaling	EXCUDE
4660	LAT	FALSE	T Cell receptor signaling	T Cell receptor signaling	EXCUDE
4660	LCK	TRUE	T Cell receptor signaling	T Cell receptor signaling	INCLUDE
4660	LCP2	TRUE	T Cell receptor signaling	T Cell receptor signaling	EXCLUDE
4660	MALT1	TRUE	T Cell receptor signaling	T Cell receptor signaling	EXCUDE
4660	MAP2K2	TRUE	T Cell receptor signaling	T Cell receptor signaling	EXCUDE
4660	MAP2K7	TRUE	T Cell receptor signaling	T Cell receptor signaling	EXCUDE
4660	MAP3K14	TRUE	T Cell receptor signaling	T Cell receptor signaling	EXCUDE
4660	MAP3K7	TRUE	T Cell receptor signaling	T Cell receptor signaling	EXCUDE
4660	MAP3K8	TRUE	T Cell receptor signaling	T Cell receptor signaling	EXCUDE
4660	MAPK11	TRUE	T Cell receptor signaling	T Cell receptor signaling	EXCUDE
4660	MAPK12	TRUE	T Cell receptor signaling	T Cell receptor signaling	EXCUDE
4660	MAPK13	TRUE	T Cell receptor signaling	T Cell receptor signaling	EXCUDE
4660	MAPK14	TRUE	T Cell receptor signaling	T Cell receptor signaling	EXCUDE
4660	MAPK9	TRUE	T Cell receptor signaling	T Cell receptor signaling	EXCUDE
4660	NCK1	TRUE	T Cell receptor signaling	T Cell receptor signaling	EXCUDE
4660	NCK2	TRUE	T Cell receptor signaling	T Cell receptor signaling	EXCUDE
4660	NFAT5	TRUE	T Cell receptor signaling	T Cell receptor signaling	EXCUDE
4660	NFATC1	TRUE	T Cell receptor signaling	T Cell receptor signaling	EXCUDE
4660	NFATC3	TRUE	T Cell receptor signaling	T Cell receptor signaling	EXCUDE
4660	NFATC4	TRUE	T Cell receptor signaling	T Cell receptor signaling	EXCUDE
4660	NFKBIE	TRUE	T Cell receptor signaling	T Cell receptor signaling	EXCUDE
4660	PAK2	TRUE	T Cell receptor signaling	T Cell receptor signaling	EXCUDE
4660	PAK3	TRUE	T Cell receptor signaling	T Cell receptor signaling	EXCUDE
4660	PAK4	TRUE	T Cell receptor signaling	T Cell receptor signaling	EXCUDE
4660	PAK6	TRUE	T Cell receptor signaling	T Cell receptor signaling	EXCUDE
4660	PAK7	TRUE	T Cell receptor signaling	T Cell receptor signaling	EXCUDE
4660	PDCD1	TRUE	T Cell receptor signaling	T Cell receptor signaling	INCLUDE
4660	PDK1	TRUE	T Cell receptor signaling	T Cell receptor signaling	EXCLUDE
4660	PLCG1	TRUE	T Cell receptor signaling	T Cell receptor signaling	INCLUDE
4660	PPP3CA	TRUE	T Cell receptor signaling	T Cell receptor signaling	EXCLUDE
4660	PPP3CB	TRUE	T Cell receptor signaling	T Cell receptor signaling	EXCLUDE
4660	PPP3CC	TRUE	T Cell receptor signaling	T Cell receptor signaling	EXCLUDE
4660	PPP3R1	TRUE	T Cell receptor signaling	T Cell receptor signaling	EXCLUDE
4660	PRKCQ	TRUE	T Cell receptor signaling	T Cell receptor signaling	EXCLUDE
4660	PTPN6	TRUE	T Cell receptor signaling	T Cell receptor signaling	INCLUDE
4660	PTPRC	TRUE	T Cell receptor signaling	T Cell receptor signaling	INCLUDE
4660	RASGRP1	TRUE	T Cell receptor signaling	T Cell receptor signaling	EXCLUDE
4660	TEC	TRUE	T Cell receptor signaling	T Cell receptor signaling	EXCLUDE
4660	ZAP70	TRUE	T Cell receptor signaling	T Cell receptor signaling	EXCLUDE
CDXXX	CD151	TRUE	Cluster of Differentiation	Cluster of Differentiation	INCLUDE
CDXXX	CD160	TRUE	Cluster of Differentiation	Cluster of Differentiation	INCLUDE
CDXXX	CD163	TRUE	Cluster of Differentiation	Cluster of Differentiation	INCLUDE
CDXXX	CD164	TRUE	Cluster of Differentiation	Cluster of Differentiation	INCLUDE
CDXXX	CD177	TRUE	Cluster of Differentiation	Cluster of Differentiation	INCLUDE
CDXXX	CD180	TRUE	Cluster of Differentiation	Cluster of Differentiation	INCLUDE
CDXXX	CD19	TRUE	Cluster of Differentiation	Cluster of Differentiation	INCLUDE
CDXXX	CD1A	TRUE	Cluster of Differentiation	Cluster of Differentiation	INCLUDE
CDXXX	CD1B	TRUE	Cluster of Differentiation	Cluster of Differentiation	INCLUDE
CDXXX	CD1C	TRUE	Cluster of Differentiation	Cluster of Differentiation	INCLUDE
CDXXX	CD1D	TRUE	Cluster of Differentiation	Cluster of Differentiation	INCLUDE
CDXXX	CD1E	TRUE	Cluster of Differentiation	Cluster of Differentiation	INCLUDE
CDXXX	CD2	TRUE	Cluster of Differentiation	Cluster of Differentiation	INCLUDE
CDXXX	CD200	TRUE	Cluster of Differentiation	Cluster of Differentiation	INCLUDE
CDXXX	CD207	TRUE	Cluster of Differentiation	Cluster of Differentiation	INCLUDE
CDXXX	CD209	TRUE	Cluster of Differentiation	Cluster of Differentiation	INCLUDE
CDXXX	CD22	TRUE	Cluster of Differentiation	Cluster of Differentiation	INCLUDE
CDXXX	CD226	TRUE	Cluster of Differentiation	Cluster of Differentiation	INCLUDE
CDXXX	CD24	TRUE	Cluster of Differentiation	Cluster of Differentiation	INCLUDE
CDXXX	CD244	TRUE	Cluster of Differentiation	Cluster of Differentiation	INCLUDE
CDXXX	CD248	TRUE	Cluster of Differentiation	Cluster of Differentiation	INCLUDE
CDXXX	CD2AP	TRUE	Cluster of Differentiation	Cluster of Differentiation	INCLUDE
CDXXX	CD2BP2	TRUE	Cluster of Differentiation	Cluster of Differentiation	INCLUDE
CDXXX	CD300A	TRUE	Cluster of Differentiation	Cluster of Differentiation	INCLUDE
CDXXX	CD300C	TRUE	Cluster of Differentiation	Cluster of Differentiation	INCLUDE
CDXXX	CD302	TRUE	Cluster of Differentiation	Cluster of Differentiation	INCLUDE
CDXXX	CD320	TRUE	Cluster of Differentiation	Cluster of Differentiation	INCLUDE
CDXXX	CD33	TRUE	Cluster of Differentiation	Cluster of Differentiation	INCLUDE
CDXXX	CD34	TRUE	Cluster of Differentiation	Cluster of Differentiation	INCLUDE
CDXXX	CD36	TRUE	Cluster of Differentiation	Cluster of Differentiation	INCLUDE
CDXXX	CD37	TRUE	Cluster of Differentiation	Cluster of Differentiation	INCLUDE
CDXXX	CD38	TRUE	Cluster of Differentiation	Cluster of Differentiation	INCLUDE
CDXXX	CD3EAP	TRUE	Cluster of Differentiation	Cluster of Differentiation	INCLUDE
CDXXX	CD44	TRUE	Cluster of Differentiation	Cluster of Differentiation	INCLUDE
CDXXX	CD46	TRUE	Cluster of Differentiation	Cluster of Differentiation	INCLUDE
CDXXX	CD47	TRUE	Cluster of Differentiation	Cluster of Differentiation	INCLUDE
CDXXX	CD48	TRUE	Cluster of Differentiation	Cluster of Differentiation	INCLUDE
CDXXX	CD5	TRUE	Cluster of Differentiation	Cluster of Differentiation	INCLUDE
CDXXX	CD52	TRUE	Cluster of Differentiation	Cluster of Differentiation	INCLUDE
CDXXX	CD53	TRUE	Cluster of Differentiation	Cluster of Differentiation	INCLUDE
CDXXX	CD55	TRUE	Cluster of Differentiation	Cluster of Differentiation	INCLUDE
CDXXX	CD58	TRUE	Cluster of Differentiation	Cluster of Differentiation	INCLUDE
CDXXX	CD59	TRUE	Cluster of Differentiation	Cluster of Differentiation	INCLUDE
CDXXX	CD5L	TRUE	Cluster of Differentiation	Cluster of Differentiation	INCLUDE
CDXXX	CD6	TRUE	Cluster of Differentiation	Cluster of Differentiation	INCLUDE
CDXXX	CD63	TRUE	Cluster of Differentiation	Cluster of Differentiation	INCLUDE
CDXXX	CD69	TRUE	Cluster of Differentiation	Cluster of Differentiation	INCLUDE
CDXXX	CD7	TRUE	Cluster of Differentiation	Cluster of Differentiation	INCLUDE
CDXXX	CD72	TRUE	Cluster of Differentiation	Cluster of Differentiation	INCLUDE
CDXXX	CD79A	TRUE	Cluster of Differentiation	Cluster of Differentiation	INCLUDE
CDXXX	CD79B	TRUE	Cluster of Differentiation	Cluster of Differentiation	INCLUDE
CDXXX	CD81	TRUE	Cluster of Differentiation	Cluster of Differentiation	INCLUDE
CDXXX	CD82	TRUE	Cluster of Differentiation	Cluster of Differentiation	INCLUDE
CDXXX	CD83	TRUE	Cluster of Differentiation	Cluster of Differentiation	INCLUDE
CDXXX	CD84	TRUE	Cluster of Differentiation	Cluster of Differentiation	INCLUDE
CDXXX	CD8B	TRUE	Cluster of Differentiation	Cluster of Differentiation	INCLUDE
CDXXX	CD9	TRUE	Cluster of Differentiation	Cluster of Differentiation	INCLUDE
CDXXX	CD93	TRUE	Cluster of Differentiation	Cluster of Differentiation	INCLUDE
CDXXX	CD96	TRUE	Cluster of Differentiation	Cluster of Differentiation	INCLUDE
CDXXX	CD97	TRUE	Cluster of Differentiation	Cluster of Differentiation	INCLUDE
CDXXX	CD99	TRUE	Cluster of Differentiation	Cluster of Differentiation	INCLUDE

## Sheet: table S2
Table S2. List of CT antigens used in the study.
Gene family	Family member	Chromosomal localization	CT identifier
MAGEA	MAGEA1	Xq28	CT1.1
MAGEA	MAGEA2	Xq28	CT1.2
MAGEA	MAGEA3	Xq28	CT1.3
MAGEA	MAGEA4	Xq28	CT1.4
MAGEA	MAGEA5	Xq28	CT1.5
MAGEA	MAGEA6	Xq28	CT1.6
MAGEA	MAGEA8	Xq28	CT1.8
MAGEA	MAGEA9	Xq28	CT1.9
MAGEA	MAGEA10	Xq28	CT1.10
MAGEA	MAGEA11	Xq28	CT1.11
MAGEA	MAGEA12	Xq28	CT1.12
BAGE	BAGE	21p11.1	CT2.1
BAGE	BAGE2	21p11.1	CT2.2
BAGE	BAGE3	21p11.1	CT2.3
BAGE	BAGE4	21p11.1	CT2.4
BAGE	BAGE5	21p11.1	CT2.5
MAGEB	MAGEB1	Xp21.3	CT3.1
MAGEB	MAGEB2	Xp21.3	CT3.2
MAGEB	MAGEB5	Xp21.3	CT3.3
MAGEB	MAGEB6	Xp21.3	CT3.4
MAGEB	MAGEB3	Xp21.3	CT3.5
MAGEB	MAGEB4	Xp21.3	CT3.6
GAGE	GAGE1	Xp11.4-p11.2	CT4.1
GAGE	GAGE2A	Xp11.23	CT4.2
GAGE	GAGE3	Xp11.23	CT4.3
GAGE	GAGE4	Xp11.4-p11.2	CT4.4
GAGE	GAGE5	Xp11.4-p11.2	CT4.5
GAGE	GAGE6	Xp11.4-p11.2	CT4.6
GAGE	GAGE7	Xp11.4-p11.2	CT4.7
GAGE	GAGE8	Xp11.23	CT4.8
SSX	SSX1	Xp11.23-p11.22	CT5.1
SSX	SSX2	Xp11.22	CT5.2a
SSX	SSX2b	Xp11.22	CT5.2b
SSX	SSX3	Xp11.23	CT5.3
SSX	SSX4	Xp11.23	CT5.4
NY-ESO-1	CTAG1B	Xq28	CT6.1
NY-ESO-1	LAGE-1b	Xq28	CT6.2b
NY-ESO-1	CTAG2	Xq28	CT6.2a
MAGEC1	MAGEC1	Xq26	CT7.1
MAGEC1	MAGEC3	Xq27.2	CT7.2
SYCP1	SYCP1	1p13-p12	CT8
BRDT	BRDT	1p22.1	CT9
MAGEC2	MAGEC2	Xq27	CT10
SPANX	SPANXA1	Xq27.1	CT11.1
SPANX	SPANXB1	Xq27.1	CT11.2
SPANX	SPANXC	Xq27.1	CT11.3
SPANX	SPANXD	Xq27.1	CT11.4
SPANX	SPANXN1	Xq27	CT11.6
SPANX	SPANXN2	Xq27.3	CT11.7
SPANX	SPANXN3	Xq27.3	CT11.8
SPANX	SPANXN4	Xq27.3	CT11.9
SPANX	SPANXN5	Xp11.22	CT11.10
XAGE	XAGE1D	Xp11.22	CT12.1d
XAGE	XAGE1C	Xp11.22	CT12.1c
XAGE	XAGE1B	Xp11.22	CT12.1b
XAGE	XAGE1	Xp11.22	CT12.1a
XAGE	XAGE2	Xp11.22	CT12.2
XAGE	XAGE3	Xp11.22-p11.21	CT12.3a
XAGE	XAGE-3b	Xp11.22	CT12.3b
XAGE	XAGE-4/RP11-167P23.2	Xp11.21	CT12.4
XAGE	XAGE5	Xp11.22	CT12.5
HAGE	DDX43	6q12-q13	CT13
SAGE	SAGE1	Xq26	CT14
ADAM2	ADAM2	8p11.2	CT15
PAGE-5	PAGE5	Xp11.21	CT16.1
PAGE-5	CT16.2	X911.21	CT16.2
PAGE-5	PAGE1	Xp11.23	CT16.3
PAGE-5	PAGE2	Xp11.21	CT16.4
PAGE-5	PAGE2B	Xp11.21	CT16.5
PAGE-5	PAGE3	Xp11.21	CT16.6
PAGE-5	PAGE4	Xp11.23	CT16.7
LIPI	LIPI	21q11.2	CT17
NA88A pseudogene	VENTXP1	Xp21.3	CT18
IL13RA	IL13RA2	Xq13.1-q28	CT19
TSP50	TSP50	3p14-p12	CT20
CTAGE-1	CTAGE1	18p11.2	CT21.1
CTAGE-1	CTAGE-2	18p11.2	CT21.2
CTAGE-1	CTAGE5	14q13.3	CT21.3
SPA17	SPA17	11q24.2	CT22
ACRBP	ACRBP	12p13.31	CT23
CSAGE	CSAG1	Xq28	CT24.1
CSAGE	CSAG2	Xq28	CT24.2
MMA1	DSCR8	21q22.2	CT25.1a
MMA1	MMA1b	21q22.2	CT25.1b
CAGE	DDX53	Xp22.11	CT26
BORIS	CTCFL	20q13.31	CT27
HOM-TES-85	LUZP4	Xq23	CT28
AF15q14	CASC5	15q14	CT29
HCA661	TFDP3	Xq26.2	CT30
JARID1B	JARID1B	1q32.1	CT31
LDHC	LDHC	11p15.5-p15.3	CT32
MORC	MORC1	3q13	CT33
SGY-1	DKKL1	19q13.33	CT34
SPO11	SPO11	20q13.2-q13.3	CT35
TPX1	CRISP2	6p21-qter	CT36
NY-SAR-35	FMR1NB	Xq27.3-q28	CT37
FTHL17	FTHL17	Xp21	CT38
NXF2	NXF2	Xq22.1	CT39
TAF7L	TAF7L	Xq22.1	CT40
TDRD1	TDRD1	10q25.3	CT41.1
TDRD1	TDRD6	6p12.3	CT41.2
TDRD	TDRD4	13q12.12	CT41.3
TEX15	TEX15	8p12	CT42
FATE	FATE1	Xq28	CT43
TPTE	TPTE	21p11	CT44
CT45	CT45A1	Xq26.3	CT45.1
CT45	CT45A2	Xq26.3	CT45.2
CT45	CT45A3	Xq26.3	CT45.3
CT45	CT45A4	Xq26.3	CT45.4
CT45	CT45A5	Xq26.3	CT45.5
CT45	CT45A6	Xq26.3	CT45.6
HORMAD1	HORMAD1	1q21.2	CT46
HORMAD	HORMAD2	22q12.2	CT46.2
CT47	CT47A1	Xq24	CT47.1
CT47	CT47A2	Xq24	CT47.2
CT47	CT47A3	Xq24	CT47.3
CT47	CT47A4	Xq24	CT47.4
CT47	CT47A5	Xq24	CT47.5
CT47	CT47A6	Xq24	CT47.6
CT47	CT47A7	Xq24	CT47.7
CT47	CT47A8	Xq24	CT47.8
CT47	CT47A9	Xq24	CT47.9
CT47	CT47A10	Xq24	CT47.10
CT47	CT47A11	Xq24	CT47.11
CT47	CT47B1	Xq24	CT47.13
SLCO6A1	SLCO6A1	5q21.1	CT48
TAG	TAG	5p15.2	CT49
LEMD1	LEMD1	1q32.1	CT50
HSPB9	HSPB9	17q21.2	CT51
CCDC110	CCDC110	4q35.1	CT52
ZNF165	ZNF165	6p21.3	CT53
SPACA3	SPACA3	17q11.2	CT54
CXorf48	CXorf48	Xq26.3	CT55
THEG	THEG	19pter-p13	CT56
ACTL8	ACTL8	1p36.2-p35	CT57
NLRP4	NLRP4	19q13.42	CT58
COX6B2	COX6B2	19q13.42	CT59
LOC348120	LOC348120	15q11.2	CT60
CCDC33	CCDC33	15q24.1	CT61
LOC196993	LOC196993	15q23	CT62
PASD1	PASD1	Xq28	CT63
LOC647107	LOC647107	3q26.1	CT64
TULP2	TULP2	19q13.1	CT65
CT66	CT66/AA884595	7q11.22	CT66
PRSS54	PRSS54	16q21	CT67
RBM46	RBM46	4q32.1	CT68
CT69	CT69/BC040308	6q23.2	CT69
CT70	CT70/BI818097	Unknown	CT70
SPINLW1	SPINLW1	20q12-q13.2	CT71
TSSK6	TSSK6	19p13.11	CT72
ADAM29	ADAM29	4q34	CT73
CCDC36	CCDC36	3p21.31	CT74
LOC440934	LOC440934	2q36.1	CT75
SYCE1	SYCE1	10q26.3	CT76
CPXCR1	CPXCR1	Xq21.3	CT77
TSPY1	TSPY3	Yp11.2	CT78
TSGA10	TSGA10	2q11.2	CT79
PIWIL	HIWI, MIWI, PIWI	12q24.33	CT80.1
PIWIL	PIWIL2	8p21.3	CT80.2
ARMC3	ARMC3	10p12.31	CT81
AKAP3	AKAP3	12p13.3	CT82
Cxorf61	Cxorf61	Xq23	CT83
PBK	PBK	8p21.2	CT84
C21orf99	C21orf99	21q11.2	CT85
OIP5	OIP5	15q15.1	CT86
CEP290	CEP290	12q21.32	CT87
CABYR	CABYR	18q11.2	CT88
SPAG9	SPAG9	17q21.33	CT89
MPHOSPH1	MPHOSPH1	10q23.31	CT90
ROPN1	ROPN1	3q21.1	CT91
PLAC1	PLAC1	Xq26	CT92
CALR3	CALR3	19p13.11	CT93
PRM	PRM1	16p13.2	CT94.1
PRM	PRM2	16p13.2	CT94.2
CAGE1	CAGE1	6p24.3	CT95
CT96	TTK	6q13-q21	CT96
LY6K	LY6K	8q24.3	CT97
IMP-3	IMP-3	7p11	CT98
AKAP4	AKAP4	Xp11.2	CT99
DPPA2	DPPA2	3q13.13	CT100
KIAA0100/MLAA-22	KIAA0100	17q11.2	CT 101
DCAF12	DCAF12	9p13.3	CT102
SEMG1	SEMG1	20q12-q13.2	CT103
POTE	POTED	21q11.2	CT104.1
POTE	POTEE	2q21.1	CT104.2
POTE	POTEA	8p11.1	CT104.3
POTE	POTEG	14q11.1	CT104.4
POTE	POTEB	15q11.2	CT104.5
POTE	POTEC	18p11.21	CT104.6
POTE	POTEH	22q11.1	CT104.7
GOLGAGL2 FA	GOLGAGL2 FA	15q11.2	CT105
NUF2/CDCA1	CDCA1	1q23.3	CT106
RHOXF2/PEPP2	PEPP2	Xq24	CT107
OTOA	OTOA	16p12.2	CT108
CCDC62	CCDC62	12q24.31	CT 109
GPATCH2	GPATCH2	1q41	CT 110
CEP55	CEP55	10q23.33	CT 111
FAM46D	FAM46D	Xq21.1	CT 112
TEX14	TEX14	17q22	CT 113
CTNNA2	CTNNA2	2p12-p11.1	CT 114
FAM133A	FAM133A	Xq21.32	CT 115
LYPD6B	LOC130576	2q23.1-q23.2	CT 116
ANKRD45	ANKRD45	1q25.1	CT 117
ELOVL4	ELOVL4	6q14	CT 118
IGSF11	IGSF11	3q13.32	CT 119
TMEFF	TMEFF1	9q31	CT 120.1
TMEFF	TMEFF2	2q32.3	CT 120.2
ARX	ARX	Xp21	CT 121
SPEF2	SPEF2	5p13.2	CT 122
GPAT2	GPAT2	2q11.1	CT 123
TMEM108	TMEM108	3q21	CT 124
NOL4	NOL4	18q12	CT 125
PTPN20A	PTPN20A	10q11.22	CT 126
SPAG4	SPAG4	20q11.21	CT 127
MAEL	MAEL	1q24.1	CT128
RQCD1	RQCD1	2q35	CT 129
PRAME	PRAME	22q11.22	CT130
TEX101	TEX101	19q13.31	CT131
SPATA19	SPATA19	11q25	CT132
ODF1	ODF1	8q22.3	CT133
ODF2	ODF2	9q34.11	CT134
ODF3	ODF3	11p15.5	CT135
ODF4	ODF4	17p13.1	CT136
ATAD2	ATAD2	8q24.13	CT137
ZNF645	ZNF645	Xp22.11	CT138
KIF2C	MCAK	1p34.1	CT139
SPAG1	SPAG1	8q22.2	CT140
SPAG6	SPAG6	10p12.2	CT141
SPAG8	SPAG8	9p13.3	CT142
SPAG17	SPAG17	1p12	CT143
FBXO39	FBXO39	17p13.1	CT144
RGS22	RGS22	8q22.2	CT145
cylin A	cyclin A1	13q12.3-q13	CT146
KP-OVA52	C15orf60	15q22	CT147
CCDC83	CCDC83	11q14.1-q14.2	CT148
TEKT	TEKT5	16p13.13	CT149
NR6A1	NR6A1	9q33.3	CT150
TMPRSS12	TMPRSS12	12q13.12	CT151
TPPP2	TPPP2	14q11.2	CT152
PRSS55	PRSS55	8p23.1	CT153
DMRT1	DMRT1	9p24.3	CT154
HEMGN	EDAG, NDR	9q22.33	CT155
DNAJB8	DNAJB8	3q21.3	CT156
CSAGE	CSAG3B	Xq28
NY-ESO-1	CTAG1A	Xq28
GAGE	GAGE12B	Xp11.23
GAGE	GAGE12C	Xp11.23
GAGE	GAGE12D	Xp11.23
GAGE	GAGE12E	Xp11.23
GAGE	GAGE12F	Xp11.23
GAGE	GAGE12G	Xp11.23
GAGE	GAGE12H	Xp11.23
GAGE	GAGE12I	Xp11.4-p11.2
GAGE	GAGE12J	Xp11.23
GAGE	GAGE13	Xp11.23
TSPY1	LOC728137	Yp11.2
MAGEA	MAGEA2B	Xq28
MAGEA	MAGEA9B/LOC728269	Xq28
NXF2	NXF2B	Xq22.1
SPANX	SPANXA2	Xq27.1
SPANX	SPANXB2	Xq27.1
SPANX	SPANXE	Xq27.2
SSX	SSX4B	Xp11.23
SSX	SSX5	Xp11.23
SSX	SSX6	Xp11.2
SSX	SSX7	Xp11.23
SSX	SSX9	Xp11.23
TSPY1	TSPY1D	Yp11.2
TSPY1	TSPY1E	Yp11.2
TSPY1	TSPY1F	Yp11.2
TSPY1	TSPY1G	Yp11.2
TSPY1	TSPY1H	Yp11.2
TSPY1	TSPY1I	Yp11.2
TSPY1	TSPY2	Yp11.2
XAGE	XAGE1E	Xp11.22
XAGE	XAGE2B/CTD-2267G17.3	Xp11.22

## Sheet: table S3
Table S3. List of top antigens used in the study.
Rank	Name in C paper	Best1	Best2
1	WT1	WT1
2	MUC1	MUC1
3	LMP2	.
4	HPV E6 E7	.
5	EGFRvIII	EGFR
6	HER-2/neu	ERBB2
7	Idiotype	.
8	MAGE A3	MAGEA3
9	p53 non-mutant	.
10	NY-ESO-1	CTAG1B
11	PSMA	FOLH1
12	GD2	B4GALNT1
13	CEA	CEACAM5
14	MelanA/MART1	MLANA
15	Ras-mutant	.
16	gp100	PMEL
17	p53 mutant	.
18	Proteinase3 (PR1)	PRTN3
19	Bcr-abl	.
20	Tyrosinase	TYR
21	Survivin	BIRC5
22	PSA	KLK3
23	hTERT	TERT
24	Sarcoma translocation breakpoints	.
25	EphA2	EPHA2
26	PAP	.
27	ML-IAP	BIRC7
28	AFP	AFP
29	EpCAM	EPCAM
30	ERG (TMPRSS2-ETS fusion gene)	ERG
31	NA17	.
32	PAX3	PAX3
33	ALK	ALK
34	Androgen receptor	AR
35	Cyclin B1	CCNB1
36	Polysialic acid	.
37	MYCN	MYCN
38	RhoC	RHOC
39	TRP-2	DCT
40	GD3	GRDX
41	Fucosyl GM1	B3GALT4
42	Mesothelin	MSLN
43	PSCA	PSCA
44	MAGE A1	MAGEA1
45	sLE(a)	.
46	CYP1B1	CYP1B1
47	PLAC1	PLAC1
48	GM3	.
49	BORIS	CTCFL
50	Tn	.
51	GloboH	.
52	ETV6-AML	ETV6
53	NY-BR-1	ANKRD30A	ANKRD30B
54	RGS5	RGS5
55	SART3	SART3
56	STn	EEF1A2
57	Carbonic anhydrase IX	CA9
58	PAX5	PAX5
59	OY-TES1	.
60	Sperm protein 17	NEU1
61	LCK	LCK
62	HMWMAA	CSPG4
63	AKAP-4	AKAP4
64	SSX2	SSX2	SSX2B
65	XAGE 1	XAGE1B	XAGE1E
66	B7H3	CD276
67	Legumain	LGMN
68	Tie 2	TEK
69	Page4	PAGE4
70	VEGFR2	KDR
71	MAD-CT-1	.
72	FAP	FAP
73	PDGFR-beta	PDGFRB
74	MAD-CT-2	.
75	Fos-related antigen 1	FOSL1

## Sheet: table S4
Table S4. List of genes validated in this study.
	CD3-	CD3+X-	CD3+X+	V4	bonf	fdr	BONFVALID	TYPE
AMHR2	14.7844	14.6858	25.1006	0.5	0.00706267	0.00672834	0.0133614	STIMULATORY
FAS	14.7844	23.7536	16.0986	0.6	0.0111592	0.0111592	0.000962893	REGULATORY
MAGEA8	14.7844	26.809	15.4415	0.5	0.0265826	0.0133174	0.00551533	REGULATORY
MPL	14.7844	15.4415	24.2464	0.3	0.0456448	0.0152748	0.000579927	STIMULATORY
PSME3	14.7844	22.078	13.0431	0.8	0.0815448	0.0223898	0.0206213	REGULATORY
CCR10	14.7844	17.8398	27.6961	0.6	0.0879798	0.0221251	0.0297445	STIMULATORY
CSPG4	14.7844	23.0637	15.6386	0.6	0.105001	0.0223898	0.00165223	REGULATORY
TNFSF18	14.7844	17.5441	21.1253	0.3	0.143225	0.0241768	0.0297445	STIMULATORY
IL15	14.7844	21.1253	17.9713	0.7	0.143428	0.0239612	0.000136609	REGULATORY
INHBA	14.7844	24.4107	15.1458	0.7	0.165755	0.0239612	0.00158406	REGULATORY
PIWIL2	14.7844	13.0103	20.9281	0.2	0.186908	0.0241768	0.028216	STIMULATORY
CCL19	14.7844	17.5113	22.078	0.4	0.217797	0.0241768	0.00924508	STIMULATORY
CXCL14	14.7844	22.2752	14.423	0.8	0.23363	0.0283857	0.000939484	REGULATORY
CD27	14.7844	18.6612	21.6181	0.6	0.235163	0.0241768	6.20583e-05	STIMULATORY
KIR3DL3	14.7844	17.8398	22.3409	0.5	0.237502	0.0241768	0.00928113	STIMULATORY
ERBB2	14.7844	22.078	14.6858	0.7	0.251464	0.0283857	0.013044	REGULATORY
TNFSF4	14.7844	25.1006	15.1129	0.7	0.307683	0.0289958	0.0297445	REGULATORY
CCDC33	14.7844	17.9713	33.0513	0.8	0.322855	0.0299375	0.0297445	STIMULATORY
CXCL2	14.7844	21.1253	16.5914	0.7	0.32923	0.0289958	0.000145412	REGULATORY
CD36	14.7844	21.1253	12.4517	0.8	0.367059	0.0289958	0.00830081	REGULATORY
ACVR2B	14.7844	16.9856	22.3409	0.4	0.40845	0.0308743	0.0226134	STIMULATORY
IL12RB2	14.7844	15.4415	20.9281	0.2	0.421222	0.0308743	0.000313104	STIMULATORY
CD207	14.7844	16.0986	21.6181	0.2	0.463099	0.0317447	0.0226134	STIMULATORY
EPOR	14.7844	17.9713	40.115	0.8	0.533013	0.0322897	0.0297445	STIMULATORY
CCL11	14.7844	24.4107	15.4415	0.7	0.537865	0.0346141	0.00262587	REGULATORY
TNFRSF8	14.7844	23.9836	17.9713	0.5	0.552533	0.0346141	0.00812607	REGULATORY
SPINLW1	14.7844	14.423	21.0595	0.2	0.555669	0.0322897	0.000786967	STIMULATORY
CCR7	14.7844	17.5441	26.7105	0.8	0.561841	0.0322897	0.0297445	STIMULATORY
IL6	14.7844	21.2895	15.1129	0.8	0.590746	0.0346141	0.00924508	REGULATORY
EPHA2	14.7844	32.0657	17.8398	0.2	0.600448	0.0346141	0.0216682	REGULATORY
VEGFC	14.7844	20.9281	15.1458	0.8	0.602286	0.0346141	0.0206213	REGULATORY
TNFSF11	14.7844	20.9281	17.5441	0.7	0.64	0.0349165	2.37047e-05	REGULATORY
CTAGE5	14.7844	31.2772	18.5626	0.3	0.689004	0.0357795	0.0166526	REGULATORY
IL17B	14.7844	15.4415	22.2752	0.3	0.756522	0.0374952	0.0297445	STIMULATORY
TNFRSF11A	14.7844	21.2895	13.0431	0.7	0.777224	0.0357795	0.000873978	REGULATORY
FAP	14.7844	25.1006	17.5113	0.6	0.777224	0.0357795	0.00165223	REGULATORY
TPTE	14.7844	20.271	16.5914	0.7	0.810357	0.0357795	0.0066446	REGULATORY
BRDT	14.7844	23.7536	15.77	0.6	0.82704	0.0357795	0.00122381	REGULATORY
TNFRSF17	14.7844	18.1355	21.2895	0.3	0.841166	0.0398768	0.0066446	STIMULATORY
IFNGR1	14.7844	23.7536	16.9856	0.5	0.866189	0.0357795	0.000679044	REGULATORY
IL5RA	14.7844	20.2382	14.5216	0.8	0.937582	0.0365907	0.00207372	REGULATORY
CD5L	14.7844	17.8398	20.9281	0.3	0.980406	0.044548	0.000591037	STIMULATORY
CCL27	14.7844	21.2895	15.1458	0.8	1	0.0380564	0.00645095	REGULATORY
PDGFRB	14.7844	32.0657	17.8398	0.4	1	0.0382756	0.0206213	REGULATORY
CXCL3	14.7844	20.1725	16.5914	0.8	1	0.0388181	0.0297445	REGULATORY
MYD88	14.7844	20.271	17.8398	0.8	1	0.0388181	0.000539018	REGULATORY
KIAA0100	14.7844	21.1253	16.2957	0.8	1	0.039179	2.03265e-05	REGULATORY
MLANA	14.7844	20.2382	15.54	0.8	1	0.039179	0.0297445	REGULATORY
CXCL1	14.7844	23.0637	18.1684	0.5	1	0.0432468	4.33064e-05	REGULATORY
TNFSF9	14.7844	20.2382	14.5216	0.8	1	0.0432468	0.00928113	REGULATORY
IL1RAP	14.7844	18.9569	18.8583	0.8	1	0.0447396	0.00394336	REGULATORY
KDR	14.7844	22.2752	17.5441	0.6	1	0.0447396	0.00127818	REGULATORY
SYCP1	14.7844	20.9281	15.3758	0.7	1	0.0447396	0.00556833	REGULATORY
IL13	14.7844	15.77	21.0595	0.2	1	0.0455269	0.000679044	STIMULATORY
IL17A	14.7844	13.5359	21.2895	0.2	1	0.0455269	0.0133614	STIMULATORY
IL17RB	14.7844	17.9713	21.1253	0.3	1	0.0455269	0.0017903	STIMULATORY
IFNA1	14.7844	14.6858	20.271	0.2	1	0.0455269	0.000336578	STIMULATORY
IL8	14.7844	16.9856	20.9281	0.2	1	0.0455269	0.000591037	STIMULATORY
HLA-A	14.7844	17.9713	30.423	0.8	1	0.0455269	0.00274234	STIMULATORY
CBLB	14.7844	15.77	21.0595	0.3	1	0.0455269	0.00394336	STIMULATORY
CTLA4	14.7844	17.8398	21.2895	0.4	1	0.0455269	0.00526425	STIMULATORY
CD46	14.7844	15.1458	21.2895	0.3	1	0.0455269	0.0297445	STIMULATORY
CD5	14.7844	15.1458	20.9281	0.2	1	0.0455269	0.0199663	STIMULATORY
IL13RA2	14.7844	16.9856	21.1253	0.3	1	0.0455269	0.0297445	STIMULATORY
AKAP3	14.7844	13.0431	21.1253	0.2	1	0.0455269	0.00786292	STIMULATORY
ODF1	14.7844	16.5914	22.078	0.3	1	0.0455269	0.0297445	STIMULATORY
CD44	14.7844	17.9713	21.0595	0.6	1	0.0456246	0.00384218	STIMULATORY
PRTN3	14.7844	20.271	13.6016	0.8	1	0.0460801	0.00770977	REGULATORY
IL1R1	14.7844	17.8398	20.1725	0.2	1	0.0468774	0.00564419	STIMULATORY
CD248	14.7844	21.1253	16.6899	0.8	1	0.0478319	0.0018213	REGULATORY
IFNA21	14.7844	17.8398	21.6181	0.5	1	0.0481167	0.0162816	STIMULATORY
IL12RB1	14.7844	18.1355	20.2382	0.4	1	0.0484337	0.000349133	STIMULATORY
KIT	14.7844	17.8398	20.271	0.4	1	0.0484337	0.00296897	STIMULATORY
CREB1	14.7844	16.2957	21.6181	0.3	1	0.0484337	0.0285197	STIMULATORY
RFXAP	14.7844	16.6899	21.1253	0.4	1	0.0484337	0.028216	STIMULATORY
CD160	14.7844	17.8398	22.078	0.4	1	0.0484337	0.0297445	STIMULATORY
CD19	14.7844	15.6386	20.2382	0.2	1	0.0484337	0.00025168	STIMULATORY
CD200	14.7844	16.5914	20.2382	0.2	1	0.0484337	0.0297445	STIMULATORY
CD7	14.7844	18.1355	21.2895	0.7	1	0.0484337	0.00137456	STIMULATORY
CD82	14.7844	18.6612	21.0595	0.6	1	0.0484337	0.00268677	STIMULATORY
GAGE1	14.7844	16.5914	20.9281	0.2	1	0.0484337	0.0261356	STIMULATORY
CRISP2	14.7844	18.1684	20.2382	0.3	1	0.0484337	0.00230253	STIMULATORY
PRM1	14.7844	16.9856	20.9281	0.4	1	0.0484337	0.0165795	STIMULATORY
KLK3	14.7844	16.6899	20.1725	0.2	1	0.0484337	0.0270969	STIMULATORY
AR	14.7844	16.5914	20.9281	0.3	1	0.0484337	0.00551533	STIMULATORY
DCT	14.7844	15.1129	20.271	0.2	1	0.0484337	0.0297445	STIMULATORY
IFNA14	14.7844	17.5113	20.271	0.3	1	0.0497108	0.028216	STIMULATORY
ACVR1B	14.7844	15.3758	21.1253	0.3	1	0.0497108	0.00556833	STIMULATORY
CLCF1	14.7844	20.9281	15.6386	0.8	1	0.0499457	1.02627e-06	REGULATORY
IL18	14.7844	27.6961	17.9713	0.4	1	0.0499457	0.028216	REGULATORY
TLR7	14.7844	34.0041	17.9713	0.3	1	0.0499457	0.0297445	REGULATORY
MSLN	14.7844	26.809	17.9713	0.3	1	0.0499457	0.00556833	REGULATORY
